# Supplementary material for: 1,8-Cineole Alleviates Hippocampal Oxidative Stress in CUMS Mice via the PI3K/Akt/Nrf2 Pathway
Source: Nutrients. 2025 Mar 14;17(6):1027. doi: 10.3390/nu17061027 (PMC11946047; doi:10.3390/nu17061027)
Supplement: Supplementary file 1 [file nutrients-17-01027-s001.zip]

Archive with 1 entries (1 files):
- nutrients-3490976-supplementary.pdf
